# Supplementary material for: Impact of Isolation Techniques on the Content of Small Extracellular Vesicles
Source: J Extracell Vesicles. 2026 May 28;15(6):e70290. doi: 10.1002/jev2.70290 (PMC13239987; doi:10.1002/jev2.70290)
Supplement: Supplementary file 11 — Supplementary Table 1. Particle and protein concentrations of sEVs isolated by SEC and UFF. [file JEV2-15-e70290-s010.xlsx]

## Sheet: Supplementary Table 1.
Supplementary Table 1. Particle and protein concentrations of sEVs isolated by SEC and UFF.
	Plasma Pool Number	Particle Concentration (particles/mL plasma)		Protein Concentration (µg protein/mL plasma)
		SEC	UFF	SEC	UFF
	1	267000000000	429000000000	74.8	201.5
	2	186000000000	980000000000	125.6	1312
	3	549000000000	189000000000	107.1	184
	4	841000000000	2990000000000	137.1	1490
	5	1810000000000	5050000000000	150.7	1749.6
	6	903000000000	2510000000000	160.5	944.6
	7	1140000000000	2790000000000	85.8	938.7
	8	763000000000	364000000000	261.5	495.1
	9	899000000000	3190000000000	179.6	1121.7
	10	1010000000000	3410000000000	337.8	1936.1
