# Supplementary material for: Impact of Isolation Techniques on the Content of Small Extracellular Vesicles
Source: J Extracell Vesicles. 2026 May 28;15(6):e70290. doi: 10.1002/jev2.70290 (PMC13239987; doi:10.1002/jev2.70290)
Supplement: Supplementary file 12 — Supplementary Table 2. List of microRNAs consistently detected in all five samples within the SEC and UFF groups by next‐generation sequencing. [file JEV2-15-e70290-s004.xlsx]

## Sheet: Sheet1
Supplementary Table 2: Full List of MicroRNAs Detected in All Five Samples Within the SEC and UFF Groups by Next-Generation Sequencing
Group	Label	miRNA_name	Average
0	both_SEC	hsa_miR_320d	4.48052
0	both_SEC	hsa_miR_320b	7.30994
0	both_SEC	hsa_miR_320a_3p	10.4156
0	both_SEC	hsa_miR_320c	6.77457
0	both_SEC	hsa_miR_106a_5p	2.55062
0	both_SEC	hsa_miR_451a	13.5277
0	both_SEC	hsa_miR_148a_5p	3.52058
0	both_SEC	hsa_miR_181a_5p	9.79953
0	both_SEC	hsa_miR_181b_5p	6.9404
0	both_SEC	hsa_miR_100_5p	14.0584
0	both_SEC	hsa_miR_99a_5p	13.3311
0	both_SEC	hsa_miR_122_3p	5.67197
0	both_SEC	hsa_miR_483_5p	7.25444
0	both_SEC	hsa_miR_22_3p	10.3288
0	both_SEC	hsa_miR_425_5p	10.1305
0	both_SEC	hsa_miR_501_3p	4.03052
0	both_SEC	hsa_miR_1246	9.8107
0	both_SEC	hsa_miR_363_3p	8.66085
0	both_SEC	hsa_miR_214_3p	6.55275
0	both_SEC	hsa_miR_199a_3p	11.1829
0	both_SEC	hsa_miR_181a_2_3p	6.31726
0	both_SEC	hsa_miR_181a_3p	6.04741
0	both_SEC	hsa_miR_221_5p	4.99533
0	both_SEC	hsa_miR_125b_1_3p	7.10743
0	both_SEC	hsa_miR_1307_3p	9.10131
0	both_SEC	hsa_miR_130b_5p	6.13995
0	both_SEC	hsa_miR_378i	9.11626
0	both_SEC	hsa_miR_378f	3.57891
0	both_SEC	hsa_miR_378d	4.61586
0	both_SEC	hsa_miR_378a_3p	10.787
0	both_SEC	hsa_let_7d_5p	9.21681
0	both_SEC	hsa_miR_107	6.0621
0	both_SEC	hsa_miR_103a_3p	11.2367
0	both_SEC	hsa_miR_222_3p	7.62453
0	both_SEC	hsa_miR_221_3p	10.0397
0	both_SEC	hsa_miR_423_3p	10.4016
0	both_SEC	hsa_miR_31_5p	7.58224
0	both_SEC	hsa_miR_34c_5p	9.15394
0	both_SEC	hsa_miR_365a_5p	5.247
0	both_SEC	hsa_miR_27a_5p	6.8713
0	both_SEC	hsa_miR_4488	6.89567
0	both_SEC	hsa_miR_342_5p	8.29711
0	both_SEC	hsa_miR_374b_5p	6.71534
0	both_SEC	hsa_miR_23b_3p	9.0393
0	both_SEC	hsa_miR_23a_3p	9.24399
0	both_SEC	hsa_miR_1260b	5.70182
0	both_SEC	hsa_miR_1260a	6.84043
0	both_SEC	hsa_miR_215_5p	7.954
0	both_SEC	hsa_miR_186_5p	8.17251
0	both_SEC	hsa_miR_93_5p	7.99245
0	both_SEC	hsa_miR_17_5p	7.95097
0	both_SEC	hsa_miR_21_3p	5.67825
0	both_SEC	hsa_miR_191_5p	11.7257
0	both_SEC	hsa_miR_708_3p	3.62478
0	both_SEC	hsa_miR_99b_3p	7.38038
0	both_SEC	hsa_miR_323a_3p	4.77224
0	both_SEC	hsa_miR_941	7.75092
0	both_SEC	hsa_miR_99b_5p	11.8628
0	both_SEC	hsa_miR_574_3p	4.04924
0	both_SEC	hsa_miR_28_3p	8.23108
0	both_SEC	hsa_miR_130b_3p	6.2401
0	both_SEC	hsa_miR_140_5p	6.53899
0	both_SEC	hsa_miR_142_5p	6.86423
0	both_SEC	hsa_miR_136_3p	5.81828
0	both_SEC	hsa_miR_200a_5p	7.50944
0	both_SEC	hsa_miR_200b_5p	4.2048
0	both_SEC	hsa_miR_532_5p	8.8553
0	both_SEC	hsa_miR_126_5p	7.86966
0	both_SEC	hsa_miR_25_3p	11.7182
0	both_SEC	hsa_miR_16_2_3p	6.21099
0	both_SEC	hsa_miR_199a_5p	9.81004
0	both_SEC	hsa_miR_199b_5p	7.35458
0	both_SEC	hsa_miR_106b_3p	9.02122
0	both_SEC	hsa_miR_1268a	4.78406
0	both_SEC	hsa_miR_7704	6.73356
0	both_SEC	hsa_miR_223_5p	6.01081
0	both_SEC	hsa_miR_151a_3p	13.7295
0	both_SEC	hsa_let_7a_3p	6.16179
0	both_SEC	hsa_let_7d_3p	9.26782
0	both_SEC	hsa_miR_127_5p	5.17358
0	both_SEC	hsa_miR_192_5p	12.1671
0	both_SEC	hsa_miR_328_3p	8.46443
0	both_SEC	hsa_miR_30c_2_3p	6.50239
0	both_SEC	hsa_miR_30c_1_3p	6.78781
0	both_SEC	hsa_miR_30e_3p	9.46881
0	both_SEC	hsa_miR_30a_3p	9.33152
0	both_SEC	hsa_miR_129_5p	8.56887
0	both_SEC	hsa_miR_382_5p	5.28605
0	both_SEC	hsa_miR_409_3p	7.2131
0	both_SEC	hsa_miR_3168	5.36939
0	both_SEC	hsa_miR_455_3p	6.19265
0	both_SEC	hsa_miR_146b_3p	3.35923
0	both_SEC	hsa_miR_370_3p	7.28705
0	both_SEC	hsa_miR_4508	6.22601
0	both_SEC	hsa_miR_145_3p	7.38106
0	both_SEC	hsa_miR_3960	3.96245
0	both_SEC	hsa_miR_4516	5.53839
0	both_SEC	hsa_miR_143_5p	5.72455
0	both_SEC	hsa_miR_145_5p	10.4933
0	both_SEC	hsa_miR_203a_3p	8.01031
0	both_SEC	hsa_miR_1275	4.9118
0	both_SEC	hsa_miR_20a_5p	8.88122
0	both_SEC	hsa_miR_200a_3p	9.37714
0	both_SEC	hsa_miR_302b_3p	6.0745
0	both_SEC	hsa_miR_200c_3p	9.05665
0	both_SEC	hsa_miR_200b_3p	11.0719
0	both_SEC	hsa_miR_429	5.79741
0	both_SEC	hsa_miR_365a_3p	5.93086
0	both_SEC	hsa_miR_101_3p	11.8699
0	both_SEC	hsa_miR_140_3p	10.7095
0	both_SEC	hsa_miR_10b_5p	13.1387
0	both_SEC	hsa_miR_10a_5p	13.5013
0	both_SEC	hsa_miR_29a_3p	8.88479
0	both_SEC	hsa_miR_29b_3p	6.41396
0	both_SEC	hsa_miR_16_5p	9.28501
0	both_SEC	hsa_miR_21_5p	16.0208
0	both_SEC	hsa_miR_411_5p	6.78697
0	both_SEC	hsa_miR_454_3p	4.53331
0	both_SEC	hsa_miR_381_3p	8.95361
0	both_SEC	hsa_miR_183_5p	10.4648
0	both_SEC	hsa_miR_455_5p	6.7824
0	both_SEC	hsa_miR_92b_3p	8.59722
0	both_SEC	hsa_miR_92a_3p	13.6949
0	both_SEC	hsa_miR_224_5p	8.94408
0	both_SEC	hsa_miR_125b_2_3p	6.84832
0	both_SEC	hsa_miR_128_3p	12.242
0	both_SEC	hsa_miR_484	7.02866
0	both_SEC	hsa_miR_148a_3p	17.704
0	both_SEC	hsa_miR_148b_3p	11.3396
0	both_SEC	hsa_miR_152_3p	8.88866
0	both_SEC	hsa_miR_361_3p	8.27879
0	both_SEC	hsa_miR_125b_5p	10.7719
0	both_SEC	hsa_miR_125a_5p	10.0606
0	both_SEC	hsa_miR_671_3p	6.33596
0	both_SEC	hsa_miR_486_5p	14.8931
0	both_SEC	hsa_miR_205_5p	7.74222
0	both_SEC	hsa_miR_127_3p	11.2774
0	both_SEC	hsa_miR_126_3p	14.1963
0	both_SEC	hsa_miR_139_5p	9.50335
0	both_SEC	hsa_miR_150_5p	7.78806
0	both_SEC	hsa_miR_3615	6.82274
0	both_SEC	hsa_miR_9_5p	11.3011
0	both_SEC	hsa_miR_493_3p	4.80257
0	both_SEC	hsa_miR_146b_5p	11.424
0	both_SEC	hsa_miR_146a_5p	11.0912
0	both_SEC	hsa_miR_769_5p	5.34248
0	both_SEC	hsa_miR_143_3p	15.8836
0	both_SEC	hsa_miR_423_5p	12.8665
0	both_SEC	hsa_let_7e_5p	10.1049
0	both_SEC	hsa_miR_98_5p	8.18232
0	both_SEC	hsa_let_7f_5p	14.228
0	both_SEC	hsa_let_7a_5p	14.0848
0	both_SEC	hsa_let_7c_5p	11.9503
0	both_SEC	hsa_let_7b_5p	14.3887
0	both_SEC	hsa_let_7g_5p	13.5196
0	both_SEC	hsa_let_7i_5p	14.9286
0	both_SEC	hsa_miR_574_5p	9.13446
0	both_SEC	hsa_miR_744_5p	8.48917
0	both_SEC	hsa_miR_7_5p	11.8309
0	both_SEC	hsa_miR_1_3p	13.3783
0	both_SEC	hsa_miR_206	11.3255
0	both_SEC	hsa_miR_184	9.90108
0	both_SEC	hsa_miR_185_5p	8.40571
0	both_SEC	hsa_miR_122_5p	17.4019
0	both_SEC	hsa_miR_1290	5.84185
0	both_SEC	hsa_miR_34a_5p	4.3818
0	both_SEC	hsa_miR_24_3p	10.0472
0	both_SEC	hsa_miR_193a_5p	5.71082
0	both_SEC	hsa_miR_629_5p	6.25473
0	both_SEC	hsa_miR_379_5p	8.13545
0	both_SEC	hsa_miR_30d_5p	13.1313
0	both_SEC	hsa_miR_30b_5p	8.25638
0	both_SEC	hsa_miR_30c_5p	11.4443
0	both_SEC	hsa_miR_30a_5p	12.3078
0	both_SEC	hsa_miR_30e_5p	9.49528
0	both_SEC	hsa_miR_194_5p	7.87102
0	both_SEC	hsa_miR_142_3p	6.55517
0	both_SEC	hsa_miR_223_3p	6.51059
0	both_SEC	hsa_miR_542_3p	4.93235
0	both_SEC	hsa_miR_155_5p	7.98019
0	both_SEC	hsa_miR_340_5p	7.71684
0	both_SEC	hsa_miR_26a_5p	14.7578
0	both_SEC	hsa_miR_26b_5p	9.77994
0	both_SEC	hsa_miR_9985	4.67738
0	both_SEC	hsa_miR_27a_3p	10.9249
0	both_SEC	hsa_miR_27b_3p	13.1495
0	both_SEC	hsa_miR_197_3p	6.5478
0	both_SEC	hsa_miR_1298_5p	5.98258
0	both_SEC	hsa_miR_204_5p	7.09102
0	both_SEC	hsa_miR_202_5p	8.59158
0	both_SEC	hsa_miR_1301_3p	4.62603
0	both_SEC	hsa_miR_4443	7.75324
0	both_SEC	hsa_miR_493_5p	3.98491
0	both_SEC	hsa_miR_218_5p	8.70886
0	both_SEC	hsa_miR_1180_3p	6.33974
0	both_SEC	hsa_miR_182_5p	10.3507
0	both_SEC	hsa_miR_133b	5.2168
0	both_SEC	hsa_miR_133a_3p	9.68754
0	both_SEC	hsa_miR_375_3p	11.9483
0	both_SEC	hsa_miR_335_3p	6.99081
1	both_UFF	hsa_miR_320d	4.42152
1	both_UFF	hsa_miR_320b	5.81704
1	both_UFF	hsa_miR_320a_3p	9.40627
1	both_UFF	hsa_miR_320c	5.55222
1	both_UFF	hsa_miR_106a_5p	3.70032
1	both_UFF	hsa_miR_451a	13.2479
1	both_UFF	hsa_miR_148a_5p	4.47366
1	both_UFF	hsa_miR_181a_5p	9.52677
1	both_UFF	hsa_miR_181b_5p	7.67797
1	both_UFF	hsa_miR_100_5p	14.4899
1	both_UFF	hsa_miR_99a_5p	13.0031
1	both_UFF	hsa_miR_122_3p	5.79578
1	both_UFF	hsa_miR_483_5p	7.34023
1	both_UFF	hsa_miR_22_3p	10.4336
1	both_UFF	hsa_miR_425_5p	10.2335
1	both_UFF	hsa_miR_501_3p	4.80577
1	both_UFF	hsa_miR_1246	10.4521
1	both_UFF	hsa_miR_363_3p	8.32133
1	both_UFF	hsa_miR_214_3p	6.72203
1	both_UFF	hsa_miR_199a_3p	11.5809
1	both_UFF	hsa_miR_181a_2_3p	5.83642
1	both_UFF	hsa_miR_181a_3p	6.73614
1	both_UFF	hsa_miR_221_5p	5.40109
1	both_UFF	hsa_miR_125b_1_3p	6.93669
1	both_UFF	hsa_miR_1307_3p	8.89496
1	both_UFF	hsa_miR_130b_5p	5.68544
1	both_UFF	hsa_miR_378i	8.87726
1	both_UFF	hsa_miR_378f	3.31323
1	both_UFF	hsa_miR_378d	4.25041
1	both_UFF	hsa_miR_378a_3p	10.3832
1	both_UFF	hsa_let_7d_5p	8.32317
1	both_UFF	hsa_miR_107	6.61866
1	both_UFF	hsa_miR_103a_3p	11.3101
1	both_UFF	hsa_miR_222_3p	7.49919
1	both_UFF	hsa_miR_221_3p	10.2316
1	both_UFF	hsa_miR_423_3p	10.11
1	both_UFF	hsa_miR_31_5p	7.7212
1	both_UFF	hsa_miR_34c_5p	8.50683
1	both_UFF	hsa_miR_365a_5p	5.76892
1	both_UFF	hsa_miR_27a_5p	6.3205
1	both_UFF	hsa_miR_4488	7.33479
1	both_UFF	hsa_miR_342_5p	6.72838
1	both_UFF	hsa_miR_374b_5p	5.58922
1	both_UFF	hsa_miR_23b_3p	9.01004
1	both_UFF	hsa_miR_23a_3p	9.43291
1	both_UFF	hsa_miR_1260b	5.27279
1	both_UFF	hsa_miR_1260a	7.21068
1	both_UFF	hsa_miR_215_5p	7.49437
1	both_UFF	hsa_miR_186_5p	7.73892
1	both_UFF	hsa_miR_93_5p	7.87077
1	both_UFF	hsa_miR_17_5p	8.06003
1	both_UFF	hsa_miR_21_3p	6.25316
1	both_UFF	hsa_miR_191_5p	11.795
1	both_UFF	hsa_miR_708_3p	5.37825
1	both_UFF	hsa_miR_99b_3p	7.12692
1	both_UFF	hsa_miR_323a_3p	6.58988
1	both_UFF	hsa_miR_941	7.55822
1	both_UFF	hsa_miR_99b_5p	11.3761
1	both_UFF	hsa_miR_574_3p	4.15822
1	both_UFF	hsa_miR_28_3p	7.79351
1	both_UFF	hsa_miR_130b_3p	7.20267
1	both_UFF	hsa_miR_140_5p	5.46571
1	both_UFF	hsa_miR_142_5p	5.85481
1	both_UFF	hsa_miR_136_3p	4.58363
1	both_UFF	hsa_miR_200a_5p	6.59602
1	both_UFF	hsa_miR_200b_5p	4.67828
1	both_UFF	hsa_miR_532_5p	8.22924
1	both_UFF	hsa_miR_126_5p	8.1035
1	both_UFF	hsa_miR_25_3p	11.4131
1	both_UFF	hsa_miR_16_2_3p	4.93991
1	both_UFF	hsa_miR_199a_5p	10.1601
1	both_UFF	hsa_miR_199b_5p	7.12931
1	both_UFF	hsa_miR_106b_3p	9.17258
1	both_UFF	hsa_miR_1268a	5.28283
1	both_UFF	hsa_miR_7704	7.3116
1	both_UFF	hsa_miR_223_5p	3.13543
1	both_UFF	hsa_miR_151a_3p	12.6497
1	both_UFF	hsa_let_7a_3p	5.59138
1	both_UFF	hsa_let_7d_3p	8.57906
1	both_UFF	hsa_miR_127_5p	5.4569
1	both_UFF	hsa_miR_192_5p	12.2069
1	both_UFF	hsa_miR_328_3p	8.47266
1	both_UFF	hsa_miR_30c_2_3p	5.20301
1	both_UFF	hsa_miR_30c_1_3p	7.31326
1	both_UFF	hsa_miR_30e_3p	9.54936
1	both_UFF	hsa_miR_30a_3p	8.52745
1	both_UFF	hsa_miR_129_5p	8.85757
1	both_UFF	hsa_miR_382_5p	5.63493
1	both_UFF	hsa_miR_409_3p	6.73397
1	both_UFF	hsa_miR_3168	6.53553
1	both_UFF	hsa_miR_455_3p	5.96685
1	both_UFF	hsa_miR_146b_3p	2.94593
1	both_UFF	hsa_miR_370_3p	6.51815
1	both_UFF	hsa_miR_4508	5.78142
1	both_UFF	hsa_miR_145_3p	7.54105
1	both_UFF	hsa_miR_3960	4.31781
1	both_UFF	hsa_miR_4516	5.52912
1	both_UFF	hsa_miR_143_5p	5.59599
1	both_UFF	hsa_miR_145_5p	10.3038
1	both_UFF	hsa_miR_203a_3p	8.48267
1	both_UFF	hsa_miR_1275	4.97042
1	both_UFF	hsa_miR_20a_5p	8.69127
1	both_UFF	hsa_miR_200a_3p	9.324
1	both_UFF	hsa_miR_302b_3p	5.99457
1	both_UFF	hsa_miR_200c_3p	8.59215
1	both_UFF	hsa_miR_200b_3p	10.8845
1	both_UFF	hsa_miR_429	5.34549
1	both_UFF	hsa_miR_365a_3p	5.84902
1	both_UFF	hsa_miR_101_3p	12.2673
1	both_UFF	hsa_miR_140_3p	10.4999
1	both_UFF	hsa_miR_10b_5p	11.5295
1	both_UFF	hsa_miR_10a_5p	12.8959
1	both_UFF	hsa_miR_29a_3p	9.12158
1	both_UFF	hsa_miR_29b_3p	4.94762
1	both_UFF	hsa_miR_16_5p	9.18971
1	both_UFF	hsa_miR_21_5p	16.163
1	both_UFF	hsa_miR_411_5p	6.61348
1	both_UFF	hsa_miR_454_3p	6.46037
1	both_UFF	hsa_miR_381_3p	8.68564
1	both_UFF	hsa_miR_183_5p	10.1922
1	both_UFF	hsa_miR_455_5p	7.2242
1	both_UFF	hsa_miR_92b_3p	8.74698
1	both_UFF	hsa_miR_92a_3p	13.3294
1	both_UFF	hsa_miR_224_5p	9.22998
1	both_UFF	hsa_miR_125b_2_3p	6.94436
1	both_UFF	hsa_miR_128_3p	12.0767
1	both_UFF	hsa_miR_484	6.95548
1	both_UFF	hsa_miR_148a_3p	18.0157
1	both_UFF	hsa_miR_148b_3p	11.4237
1	both_UFF	hsa_miR_152_3p	8.68682
1	both_UFF	hsa_miR_361_3p	7.95989
1	both_UFF	hsa_miR_125b_5p	11.1175
1	both_UFF	hsa_miR_125a_5p	9.62829
1	both_UFF	hsa_miR_671_3p	5.27059
1	both_UFF	hsa_miR_486_5p	14.5509
1	both_UFF	hsa_miR_205_5p	7.45159
1	both_UFF	hsa_miR_127_3p	11.1577
1	both_UFF	hsa_miR_126_3p	12.6865
1	both_UFF	hsa_miR_139_5p	8.50888
1	both_UFF	hsa_miR_150_5p	7.74141
1	both_UFF	hsa_miR_3615	5.16724
1	both_UFF	hsa_miR_9_5p	11.3411
1	both_UFF	hsa_miR_493_3p	5.30271
1	both_UFF	hsa_miR_146b_5p	11.6517
1	both_UFF	hsa_miR_146a_5p	11.3733
1	both_UFF	hsa_miR_769_5p	6.39864
1	both_UFF	hsa_miR_143_3p	16.1283
1	both_UFF	hsa_miR_423_5p	12.0986
1	both_UFF	hsa_let_7e_5p	9.34842
1	both_UFF	hsa_miR_98_5p	7.72435
1	both_UFF	hsa_let_7f_5p	14.154
1	both_UFF	hsa_let_7a_5p	13.3698
1	both_UFF	hsa_let_7c_5p	11.2219
1	both_UFF	hsa_let_7b_5p	13.0179
1	both_UFF	hsa_let_7g_5p	13.5507
1	both_UFF	hsa_let_7i_5p	14.6864
1	both_UFF	hsa_miR_574_5p	8.32447
1	both_UFF	hsa_miR_744_5p	7.92617
1	both_UFF	hsa_miR_7_5p	11.8858
1	both_UFF	hsa_miR_1_3p	13.2285
1	both_UFF	hsa_miR_206	10.5762
1	both_UFF	hsa_miR_184	9.52169
1	both_UFF	hsa_miR_185_5p	8.11065
1	both_UFF	hsa_miR_122_5p	17.8801
1	both_UFF	hsa_miR_1290	5.52557
1	both_UFF	hsa_miR_34a_5p	6.37187
1	both_UFF	hsa_miR_24_3p	9.82093
1	both_UFF	hsa_miR_193a_5p	6.21216
1	both_UFF	hsa_miR_629_5p	6.49894
1	both_UFF	hsa_miR_379_5p	8.14127
1	both_UFF	hsa_miR_30d_5p	12.9395
1	both_UFF	hsa_miR_30b_5p	7.68223
1	both_UFF	hsa_miR_30c_5p	11.5439
1	both_UFF	hsa_miR_30a_5p	12.1463
1	both_UFF	hsa_miR_30e_5p	9.80098
1	both_UFF	hsa_miR_194_5p	8.06281
1	both_UFF	hsa_miR_142_3p	6.08656
1	both_UFF	hsa_miR_223_3p	5.73039
1	both_UFF	hsa_miR_542_3p	5.67418
1	both_UFF	hsa_miR_155_5p	6.71051
1	both_UFF	hsa_miR_340_5p	7.77404
1	both_UFF	hsa_miR_26a_5p	14.6915
1	both_UFF	hsa_miR_26b_5p	8.99926
1	both_UFF	hsa_miR_9985	3.51681
1	both_UFF	hsa_miR_27a_3p	10.5645
1	both_UFF	hsa_miR_27b_3p	13.1958
1	both_UFF	hsa_miR_197_3p	4.99527
1	both_UFF	hsa_miR_1298_5p	4.80474
1	both_UFF	hsa_miR_204_5p	7.02769
1	both_UFF	hsa_miR_202_5p	8.74136
1	both_UFF	hsa_miR_1301_3p	4.36942
1	both_UFF	hsa_miR_4443	6.96469
1	both_UFF	hsa_miR_493_5p	4.68507
1	both_UFF	hsa_miR_218_5p	8.69744
1	both_UFF	hsa_miR_1180_3p	6.46777
1	both_UFF	hsa_miR_182_5p	10.2322
1	both_UFF	hsa_miR_133b	5.28877
1	both_UFF	hsa_miR_133a_3p	9.3477
1	both_UFF	hsa_miR_375_3p	12.0044
1	both_UFF	hsa_miR_335_3p	7.18669
2	SEConly	hsa_miR_543	5.34104
2	SEConly	hsa_miR_338_5p	4.6358
2	SEConly	hsa_miR_181d_5p	5.05554
2	SEConly	hsa_miR_193b_3p	5.67203
2	SEConly	hsa_miR_452_5p	5.61856
2	SEConly	hsa_miR_28_5p	4.73089
2	SEConly	hsa_miR_3158_3p	5.33954
2	SEConly	hsa_miR_382_3p	5.21634
2	SEConly	hsa_miR_652_3p	5.51958
2	SEConly	hsa_miR_132_5p	6.26785
2	SEConly	hsa_miR_422a	3.89854
2	SEConly	hsa_miR_378g	2.71367
2	SEConly	hsa_miR_219a_2_3p	5.95082
2	SEConly	hsa_miR_504_5p	4.00555
2	SEConly	hsa_miR_27b_5p	4.92531
2	SEConly	hsa_miR_485_5p	4.28501
2	SEConly	hsa_miR_369_5p	2.01892
2	SEConly	hsa_miR_92b_5p	5.37276
2	SEConly	hsa_miR_409_5p	3.14078
2	SEConly	hsa_miR_421	4.74257
2	SEConly	hsa_miR_433_3p	5.16816
2	SEConly	hsa_miR_548am_3p	1.39435
2	SEConly	hsa_miR_424_3p	4.69175
2	SEConly	hsa_miR_20b_5p	4.44771
2	SEConly	hsa_miR_10a_3p	5.1082
2	SEConly	hsa_miR_34b_3p	4.94372
2	SEConly	hsa_miR_6510_3p	0.495977
2	SEConly	hsa_miR_4433b_3p	5.79827
2	SEConly	hsa_miR_548o_3p	3.95367
2	SEConly	hsa_miR_10400_5p	3.91209
2	SEConly	hsa_miR_760	5.24046
2	SEConly	hsa_miR_486_3p	4.68442
2	SEConly	hsa_miR_193b_5p	4.90557
2	SEConly	hsa_let_7b_3p	3.99972
2	SEConly	hsa_miR_1468_5p	4.91474
2	SEConly	hsa_miR_150_3p	4.29218
2	SEConly	hsa_miR_30d_3p	3.81555
2	SEConly	hsa_miR_625_3p	5.54455
2	SEConly	hsa_miR_330_3p	4.74608
2	SEConly	hsa_miR_331_3p	5.51566
2	SEConly	hsa_miR_619_5p	2.63779
2	SEConly	hsa_miR_4448	3.94524
2	SEConly	hsa_miR_3135b	3.53521
2	SEConly	hsa_miR_6131	1.95306
2	SEConly	hsa_miR_147b_3p	4.69275
2	SEConly	hsa_miR_141_3p	4.04534
2	SEConly	hsa_miR_582_3p	5.6306
2	SEConly	hsa_miR_302d_3p	5.06655
2	SEConly	hsa_miR_29c_3p	4.63088
2	SEConly	hsa_miR_15b_5p	6.36908
2	SEConly	hsa_miR_196a_5p	5.84447
2	SEConly	hsa_miR_411_3p	4.19542
2	SEConly	hsa_miR_339_5p	5.46461
2	SEConly	hsa_miR_340_3p	5.56421
2	SEConly	hsa_miR_187_3p	5.60517
2	SEConly	hsa_miR_342_3p	4.15799
2	SEConly	hsa_miR_330_5p	4.68592
2	SEConly	hsa_miR_432_5p	4.79296
2	SEConly	hsa_miR_494_3p	3.71427
2	SEConly	hsa_miR_7706	5.0927
2	SEConly	hsa_miR_589_5p	3.0652
2	SEConly	hsa_miR_4510	1.42185
2	SEConly	hsa_miR_6130	1.43883
2	SEConly	hsa_miR_139_3p	6.43316
2	SEConly	hsa_miR_134_5p	5.24945
2	SEConly	hsa_miR_19b_3p	5.05316
2	SEConly	hsa_miR_19a_3p	4.26827
2	SEConly	hsa_miR_499a_5p	5.2647
2	SEConly	hsa_miR_584_5p	4.83739
2	SEConly	hsa_miR_7977	3.84376
2	SEConly	hsa_miR_2110	4.93965
3	UFFonly	hsa_miR_4497	5.73937
3	UFFonly	hsa_miR_210_3p	5.89423
3	UFFonly	hsa_miR_345_5p	4.2613
3	UFFonly	hsa_miR_106b_5p	5.6946
3	UFFonly	hsa_miR_132_3p	6.3976
3	UFFonly	hsa_miR_1843	4.44326
3	UFFonly	hsa_miR_615_3p	4.37307
3	UFFonly	hsa_miR_151a_5p	3.16583
