# Supplementary material for: Impact of Isolation Techniques on the Content of Small Extracellular Vesicles
Source: J Extracell Vesicles. 2026 May 28;15(6):e70290. doi: 10.1002/jev2.70290 (PMC13239987; doi:10.1002/jev2.70290)
Supplement: Supplementary file 13 — Supplementary Table 3. List of proteins identified by mass spectrometry. [file JEV2-15-e70290-s013.xlsx]

## Sheet: Supplementary Table 3
Supplementary Table 3: Full List of Proteins Identified by Mass Spectrometry
ProteinNames	ProteinDescriptions	Genes	Ratio	Qvalue
CBPN_HUMAN	Carboxypeptidase N catalytic chain	CPN1	0.246288	9.02602e-16
APOA2_HUMAN	Apolipoprotein A-II	APOA2	0.211003	7.98117e-15
ATRN_HUMAN	Attractin	ATRN	0.146404	1.21217e-14
CPN2_HUMAN	Carboxypeptidase N subunit 2	CPN2	0.22109	1.07753e-13
CHLE_HUMAN	Cholinesterase	BCHE	0.101635	4.58972e-13
LCAT_HUMAN	Phosphatidylcholine-sterol acyltransferase	LCAT	0.102209	9.95787e-13
CO1A1_HUMAN	Collagen alpha-1(I) chain	COL1A1	39.8577	3.00552e-08
CFAH_HUMAN	Complement factor H	CFH	1.08537	0.0698329
HMCN1_HUMAN	Hemicentin-1	HMCN1	26.6398	8.96553e-10
HV146_HUMAN	Immunoglobulin heavy variable 1-46	IGHV1-46	1.46754	6.12517e-12
K2C72_HUMAN;K2C71_HUMAN	Keratin, type II cytoskeletal 72;Keratin, type II cytoskeletal 71	KRT72;KRT71	10.5177	1.05541e-05
IFM1_HUMAN;IFM3_HUMAN;IFM2_HUMAN	Interferon-induced transmembrane protein 1;Interferon-induced transmembrane protein 3;Interferon-induced transmembrane protein 2	IFITM1;IFITM3;IFITM2	9.98461	4.54278e-12
TSN4_HUMAN	Tetraspanin-4	TSPAN4	9.88923	7.7684e-06
APOA1_HUMAN	Apolipoprotein A-I	APOA1	0.312128	2.81743e-11
VWF_HUMAN	von Willebrand factor	VWF	9.17189	1.34373e-09
SDCB1_HUMAN	Syntenin-1	SDCBP	8.18991	9.897e-10
RS7_HUMAN	Small ribosomal subunit protein eS7	RPS7	8.10269	4.63607e-05
PRDX2_HUMAN	Peroxiredoxin-2	PRDX2	8.09213	1.77049e-08
CD81_HUMAN	CD81 antigen	CD81	8.04477	4.19838e-09
CO6A2_HUMAN	Collagen alpha-2(VI) chain	COL6A2	7.86537	1.37e-11
SVEP1_HUMAN	Sushi, von Willebrand factor type A, EGF and pentraxin domain-containing protein 1	SVEP1	7.51291	2.7236e-09
MEGF9_HUMAN	Multiple epidermal growth factor-like domains protein 9	MEGF9	0.505714	5.57925e-10
APOA_HUMAN	Apolipoprotein(a)	LPA	1.16615	0.146774
SAA1_HUMAN	Serum amyloid A-1 protein	SAA1	1.00783	0.157542
PHLD_HUMAN	Phosphatidylinositol-glycan-specific phospholipase D	GPLD1	0.265521	6.85743e-10
HV601_HUMAN	Immunoglobulin heavy variable 6-1	IGHV6-1	1.69773	6.85743e-10
CO6A3_HUMAN	Collagen alpha-3(VI) chain	COL6A3	7.50822	1.71388e-09
MFGM_HUMAN	Lactadherin	MFGE8	7.42055	5.77212e-09
CATA_HUMAN	Catalase	CAT	7.12494	1.57679e-07
CO6A1_HUMAN	Collagen alpha-1(VI) chain	COL6A1	6.94357	7.19767e-08
OLFM4_HUMAN	Olfactomedin-4	OLFM4	6.85616	7.16512e-05
GPC5C_HUMAN	G-protein coupled receptor family C group 5 member C	GPRC5C	6.24492	2.43633e-05
TENA_HUMAN	Tenascin	TNC	6.03884	4.54278e-12
MUC1_HUMAN	Mucin-1	MUC1	6.03443	1.01789e-09
TRFL_HUMAN	Lactotransferrin	LTF	0.202802	1.76115e-09
K22E_HUMAN	Keratin, type II cytoskeletal 2 epidermal	KRT2	6.03262	0.00585829
KLKB1_HUMAN	Plasma kallikrein	KLKB1	0.281727	2.34295e-09
RELN_HUMAN	Reelin	RELN	5.5858	2.7236e-09
AAAT_HUMAN	Neutral amino acid transporter B(0)	SLC1A5	5.44255	9.73436e-11
A1AG2_HUMAN	Alpha-1-acid glycoprotein 2	ORM2	0.510014	3.80896e-09
HPT_HUMAN	Haptoglobin	HP	0.252939	4.19838e-09
SPB12_HUMAN	Serpin B12	SERPINB12	5.27831	1.43616e-05
K2C78_HUMAN	Keratin, type II cytoskeletal 78	KRT78	5.07642	2.69429e-08
NCHL1_HUMAN	Neural cell adhesion molecule L1-like protein	CHL1	0.219348	5.31295e-09
C1S_HUMAN	Complement C1s subcomponent	C1S	1.02515	0.162251
VTNC_HUMAN	Vitronectin	VTN	0.632515	5.44161e-09
HMCN2_HUMAN	Hemicentin-2	HMCN2	4.89459	1.14816e-07
PON1_HUMAN	Serum paraoxonase/arylesterase 1	PON1	0.490768	5.58298e-09
SRCRL_HUMAN	Soluble scavenger receptor cysteine-rich domain-containing protein SSC5D	SSC5D	4.65827	2.02231e-08
KNG1_HUMAN	Kininogen-1	KNG1	0.295245	6.93511e-09
HEP2_HUMAN	Heparin cofactor 2	SERPIND1	0.158535	1.08628e-08
PTPRJ_HUMAN	Receptor-type tyrosine-protein phosphatase eta	PTPRJ	0.194737	1.09298e-08
ITA1_HUMAN	Integrin alpha-1	ITGA1	0.276662	1.09859e-08
ANGT_HUMAN	Angiotensinogen	AGT	0.767864	1.2471e-08
LTBP1_HUMAN	Latent-transforming growth factor beta-binding protein 1	LTBP1	0.228384	1.59536e-08
ABCF1_HUMAN	ATP-binding cassette sub-family F member 1	ABCF1	4.57513	0.0209166
FA11_HUMAN	Coagulation factor XI	F11	0.17773	1.97322e-08
LX12B_HUMAN	Arachidonate 12-lipoxygenase, 12R-type	ALOX12B	4.56971	5.43518e-05
HRG_HUMAN	Histidine-rich glycoprotein	HRG	0.536224	2.465e-08
CSPG2_HUMAN	Versican core protein	VCAN	1.70838	2.46797e-08
MARCO_HUMAN	Macrophage receptor MARCO	MARCO	4.46207	1.01789e-09
GNAI2_HUMAN	Guanine nucleotide-binding protein G(i) subunit alpha-2	GNAI2	4.20049	1.74423e-06
S10A8_HUMAN	Protein S100-A8	S100A8	4.02043	0.000169157
PRG4_HUMAN	Proteoglycan 4	PRG4	0.984122	0.150587
HV432_HUMAN	Immunoglobulin heavy variable 4-30-2	IGHV4-30-2	1.88025	5.73333e-08
HBB_HUMAN	Hemoglobin subunit beta	HBB	0.317747	6.70884e-08
K2C6C_HUMAN	Keratin, type II cytoskeletal 6C	KRT6C	3.95648	3.67152e-07
K1C9_HUMAN	Keratin, type I cytoskeletal 9	KRT9	3.78714	0.000263256
KPRP_HUMAN	Keratinocyte proline-rich protein	KPRP	3.77089	0.00510245
IGHG2_HUMAN	Immunoglobulin heavy constant gamma 2	IGHG2	0.96227	0.118388
FA5_HUMAN	Coagulation factor V	F5	0.370089	8.33906e-08
HBG1_HUMAN;HBG2_HUMAN	Hemoglobin subunit gamma-1;Hemoglobin subunit gamma-2	HBG1;HBG2	0.299233	8.57268e-08
PROZ_HUMAN	Vitamin K-dependent protein Z	PROZ	0.299745	1.04833e-07
MUC5B_HUMAN	Mucin-5B	MUC5B	3.6765	4.19838e-09
PROS_HUMAN	Vitamin K-dependent protein S	PROS1	3.65981	9.73436e-11
DPP4_HUMAN	Dipeptidyl peptidase 4	DPP4	0.29923	1.21869e-07
CD36_HUMAN	Platelet glycoprotein 4	CD36	3.64669	2.83234e-07
DSC1_HUMAN	Desmocollin-1	DSC1	3.62524	0.000495362
TYB4_HUMAN	Thymosin beta-4	TMSB4X	1.39911	1.6248e-07
KV105_HUMAN	Immunoglobulin kappa variable 1-5	IGKV1-5	1.80224	1.74869e-07
AMPN_HUMAN	Aminopeptidase N	ANPEP	1.1878	0.0505435
FCGBP_HUMAN	IgGFc-binding protein	FCGBP	3.58044	1.98923e-09
KV228_HUMAN;KVD28_HUMAN	Immunoglobulin kappa variable 2-28;Immunoglobulin kappa variable 2D-28	IGKV2-28;IGKV2D-28	1.61447	1.89034e-07
PON3_HUMAN	Serum paraoxonase/lactonase 3	PON3	0.258878	1.9427e-07
FBN1_HUMAN	Fibrillin-1	FBN1	3.56369	2.97885e-06
C2CD3_HUMAN	C2 domain-containing protein 3	C2CD3	0.0408536	2.83234e-07
LAMC1_HUMAN	Laminin subunit gamma-1	LAMC1	3.54534	0.000102735
PLTP_HUMAN	Phospholipid transfer protein	PLTP	0.281377	3.2978e-07
PKP1_HUMAN	Plakophilin-1	PKP1	3.51236	1.06812e-06
HSP7C_HUMAN	Heat shock cognate 71 kDa protein	HSPA8	3.43341	0.00202718
A2MG_HUMAN	Alpha-2-macroglobulin	A2M	0.235091	3.78207e-07
HV70D_HUMAN	Immunoglobulin heavy variable 2-70D	IGHV2-70D	1.21411	0.0533373
HV5X1_HUMAN	Immunoglobulin heavy variable 5-10-1	IGHV5-10-1	0.943298	0.115677
CD44_HUMAN	CD44 antigen	CD44	0.44564	4.36664e-07
HBA_HUMAN	Hemoglobin subunit alpha	HBA1	0.317878	4.48496e-07
APOH_HUMAN	Beta-2-glycoprotein 1	APOH	0.472667	4.91984e-07
HEM2_HUMAN	Delta-aminolevulinic acid dehydratase	ALAD	3.42274	0.00088645
CRAC1_HUMAN	Cartilage acidic protein 1	CRTAC1	0.477149	6.47169e-07
B3AT_HUMAN	Band 3 anion transport protein	SLC4A1	1.42272	0.0822563
KV108_HUMAN	Immunoglobulin kappa variable 1-8	IGKV1-8	1.57574	6.50731e-07
HBD_HUMAN	Hemoglobin subunit delta	HBD	0.263399	6.65282e-07
FHR5_HUMAN	Complement factor H-related protein 5	CFHR5	0.1091	6.97117e-07
EF1A1_HUMAN	Elongation factor 1-alpha 1	EEF1A1	1.60745	6.97117e-07
KVD15_HUMAN	Immunoglobulin kappa variable 3D-15	IGKV3D-15	1.66677	7.03718e-07
BASP1_HUMAN	Brain acid soluble protein 1	BASP1	0.323936	7.28752e-07
AGRF5_HUMAN	Adhesion G protein-coupled receptor F5	ADGRF5	0.288025	8.33808e-07
BPIB1_HUMAN	BPI fold-containing family B member 1	BPIFB1	0.188729	8.3918e-07
IGHM_HUMAN	Immunoglobulin heavy constant mu	IGHM	1.95663	9.62433e-07
PXDC2_HUMAN	Plexin domain-containing protein 2	PLXDC2	1.1123	0.0970396
CERU_HUMAN	Ceruloplasmin	CP	0.536381	1.01754e-06
K1C14_HUMAN	Keratin, type I cytoskeletal 14	KRT14	3.3991	0.000341123
HV320_HUMAN	Immunoglobulin heavy variable 3-20	IGHV3-20	0.9161	0.11231
LAMP2_HUMAN	Lysosome-associated membrane glycoprotein 2	LAMP2	0.252355	1.0925e-06
SPP24_HUMAN	Secreted phosphoprotein 24	SPP2	0.257124	1.14806e-06
ALBU_HUMAN	Albumin	ALB	0.45297	1.17467e-06
C4BPA_HUMAN	C4b-binding protein alpha chain	C4BPA	3.36442	2.02545e-11
TFR1_HUMAN	Transferrin receptor protein 1	TFRC	0.814414	0.0943327
HV64D_HUMAN	Immunoglobulin heavy variable 3-64D	IGHV3-64D	1.54291	1.30218e-06
CNDP1_HUMAN	Beta-Ala-His dipeptidase	CNDP1	0.239949	1.32131e-06
F13B_HUMAN	Coagulation factor XIII B chain	F13B	0.930159	0.125359
CO8B_HUMAN	Complement component C8 beta chain	C8B	0.866087	0.122386
KV112_HUMAN;KVD12_HUMAN	Immunoglobulin kappa variable 1-12;Immunoglobulin kappa variable 1D-12	IGKV1-12;IGKV1D-12	1.95876	1.5196e-06
CLUS_HUMAN	Clusterin	CLU	0.748718	1.58911e-06
THRB_HUMAN	Prothrombin	F2	0.608043	1.60189e-06
K2C5_HUMAN	Keratin, type II cytoskeletal 5	KRT5	3.35364	0.000707473
APOD_HUMAN	Apolipoprotein D	APOD	0.270541	1.93555e-06
KV401_HUMAN	Immunoglobulin kappa variable 4-1	IGKV4-1	1.54806	2.56971e-06
GDIB_HUMAN	Rab GDP dissociation inhibitor beta	GDI2	1.3972	2.73477e-06
TBA1B_HUMAN;TBA4A_HUMAN	Tubulin alpha-1B chain;Tubulin alpha-4A chain	TUBA1B;TUBA4A	0.420383	2.848e-06
C4BPB_HUMAN	C4b-binding protein beta chain	C4BPB	3.34172	8.52521e-11
KV320_HUMAN	Immunoglobulin kappa variable 3-20	IGKV3-20	1.33331	3.7441e-06
HV551_HUMAN	Immunoglobulin heavy variable 5-51	IGHV5-51	1.88076	3.7441e-06
COL10_HUMAN	Collectin-10	COLEC10	1.62493	3.83592e-06
EZRI_HUMAN	Ezrin	EZR	3.28804	2.65932e-05
ENOA_HUMAN	Alpha-enolase	ENO1	0.118612	3.98392e-06
FIBA_HUMAN	Fibrinogen alpha chain	FGA	3.25012	9.73436e-11
PIGR_HUMAN	Polymeric immunoglobulin receptor	PIGR	1.0762	0.0616318
GP1BA_HUMAN	Platelet glycoprotein Ib alpha chain	GP1BA	0.390367	4.12038e-06
APOC3_HUMAN	Apolipoprotein C-III	APOC3	1.00801	0.140828
K2C6A_HUMAN	Keratin, type II cytoskeletal 6A	KRT6A	3.22046	0.000767301
TFPI1_HUMAN	Tissue factor pathway inhibitor	TFPI	0.922943	4.15065e-06
KV315_HUMAN	Immunoglobulin kappa variable 3-15	IGKV3-15	1.49385	4.59897e-06
FIBB_HUMAN	Fibrinogen beta chain	FGB	3.20944	7.94064e-10
ANAG_HUMAN	Alpha-N-acetylglucosaminidase	NAGLU	0.125014	4.67964e-06
TENN_HUMAN	Tenascin-N	TNN	0.368642	4.81053e-06
ZA2G_HUMAN	Zinc-alpha-2-glycoprotein	AZGP1	0.798904	0.0511823
MEGF8_HUMAN	Multiple epidermal growth factor-like domains protein 8	MEGF8	0.379294	5.07893e-06
LV147_HUMAN	Immunoglobulin lambda variable 1-47	IGLV1-47	1.47485	5.29852e-06
IGHA1_HUMAN	Immunoglobulin heavy constant alpha 1	IGHA1	0.983821	0.0970034
PGRP2_HUMAN	N-acetylmuramoyl-L-alanine amidase	PGLYRP2	0.648142	5.36867e-06
TAD2B_HUMAN	Transcriptional adapter 2-beta	TADA2B	3.12967	0.000590222
PROC_HUMAN	Vitamin K-dependent protein C	PROC	0.3853	6.43794e-06
SRGN_HUMAN	Serglycin	SRGN	3.10459	1.01789e-09
A1AG1_HUMAN	Alpha-1-acid glycoprotein 1	ORM1	0.548709	6.79172e-06
ITIH1_HUMAN	Inter-alpha-trypsin inhibitor heavy chain H1	ITIH1	0.682467	6.87094e-06
S10A9_HUMAN	Protein S100-A9	S100A9	3.08822	2.43633e-05
FIBG_HUMAN	Fibrinogen gamma chain	FGG	2.95951	1.48791e-10
CBG_HUMAN	Corticosteroid-binding globulin	SERPINA6	0.547417	8.34156e-06
LV144_HUMAN	Immunoglobulin lambda variable 1-44	IGLV1-44	1.89721	9.57786e-06
HABP2_HUMAN	Hyaluronan-binding protein 2	HABP2	0.239061	9.62371e-06
ZPI_HUMAN	Protein Z-dependent protease inhibitor	SERPINA10	0.637514	1.01427e-05
C1RL_HUMAN	Complement C1r subcomponent-like protein	C1RL	0.410629	1.05541e-05
OIT3_HUMAN	Oncoprotein-induced transcript 3 protein	OIT3	2.93365	0.000127394
HV323_HUMAN	Immunoglobulin heavy variable 3-23	IGHV3-23	1.97208	1.25646e-05
PSB1_HUMAN	Proteasome subunit beta type-1	PSMB1	0.45833	1.4325e-05
AQR_HUMAN	RNA helicase aquarius	AQR	2.91848	1.85365e-07
MASP2_HUMAN	Mannan-binding lectin serine protease 2	MASP2	1.38977	1.48661e-05
LV460_HUMAN	Immunoglobulin lambda variable 4-60	IGLV4-60	2.86425	1.6304e-05
ANGL8_HUMAN	Angiopoietin-like protein 8	ANGPTL8	0.685342	1.73062e-05
COL11_HUMAN	Collectin-11	COLEC11	1.59881	1.81892e-05
ATS13_HUMAN	A disintegrin and metalloproteinase with thrombospondin motifs 13	ADAMTS13	1.02393	0.0953839
FGL1_HUMAN	Fibrinogen-like protein 1	FGL1	1.40506	1.83923e-05
HV330_HUMAN;HVC05_HUMAN	Immunoglobulin heavy variable 3-30;Immunoglobulin heavy variable 3-30-5	IGHV3-30;IGHV3-30-5	1.42935	2.05089e-05
DESP_HUMAN	Desmoplakin	DSP	2.85845	0.00102423
TSP4_HUMAN	Thrombospondin-4	THBS4	2.83442	3.2978e-07
CASPE_HUMAN	Caspase-14	CASP14	2.82878	0.0017266
HV338_HUMAN	Probable non-functional immunoglobulin heavy variable 3-38	IGHV3-38	1.56226	2.59638e-05
AQP1_HUMAN	Aquaporin-1	AQP1	2.81479	6.76383e-06
A1BG_HUMAN	Alpha-1B-glycoprotein	A1BG	0.59757	2.80208e-05
BTD_HUMAN	Biotinidase	BTD	0.422867	2.80208e-05
BGH3_HUMAN	Transforming growth factor-beta-induced protein ig-h3	TGFBI	1.44265	3.61503e-05
APOC1_HUMAN	Apolipoprotein C-I	APOC1	0.64159	3.85028e-05
K1C16_HUMAN	Keratin, type I cytoskeletal 16	KRT16	2.80714	0.002073
CSF1R_HUMAN	Macrophage colony-stimulating factor 1 receptor	CSF1R	0.479954	4.24645e-05
K1C10_HUMAN	Keratin, type I cytoskeletal 10	KRT10	2.78327	0.00697777
CDC42_HUMAN	Cell division control protein 42 homolog	CDC42	1.8385	4.39527e-05
LIRA3_HUMAN	Leukocyte immunoglobulin-like receptor subfamily A member 3	LILRA3	0.222306	4.49334e-05
MASP1_HUMAN	Mannan-binding lectin serine protease 1	MASP1	1.13805	0.0715021
ACTB_HUMAN;ACTG_HUMAN	Actin, cytoplasmic 1;Actin, cytoplasmic 2	ACTB;ACTG1	1.04597	0.151142
FA9_HUMAN	Coagulation factor IX	F9	0.542651	4.61331e-05
PLAK_HUMAN	Junction plakoglobin	JUP	2.77552	0.00202718
CD5L_HUMAN	CD5 antigen-like	CD5L	1.63664	4.64704e-05
C1QA_HUMAN	Complement C1q subcomponent subunit A	C1QA	2.77505	2.91511e-08
PYGM_HUMAN	Glycogen phosphorylase, muscle form	PYGM	0.153547	4.69802e-05
ANT3_HUMAN	Antithrombin-III	SERPINC1	0.669767	5.03241e-05
ITB1_HUMAN	Integrin beta-1	ITGB1	0.293554	5.04044e-05
CO9_HUMAN	Complement component C9	C9	0.934373	0.115677
ITA2B_HUMAN	Integrin alpha-IIb	ITGA2B	2.0627	0.0596436
TSP1_HUMAN	Thrombospondin-1	THBS1	1.8325	5.21207e-05
ANGL6_HUMAN	Angiopoietin-related protein 6	ANGPTL6	2.77459	5.44161e-09
FBLN1_HUMAN	Fibulin-1	FBLN1	0.934858	0.0961102
NCAM1_HUMAN	Neural cell adhesion molecule 1	NCAM1	0.314483	5.21207e-05
FETUA_HUMAN	Alpha-2-HS-glycoprotein	AHSG	0.695363	5.2751e-05
DSG1_HUMAN	Desmoglein-1	DSG1	2.73036	4.21073e-05
MUC18_HUMAN	Cell surface glycoprotein MUC18	MCAM	0.463431	5.66335e-05
CO4A_HUMAN	Complement C4-A	C4A	0.727535	6.24342e-05
CD14_HUMAN	Monocyte differentiation antigen CD14	CD14	1.09446	6.41162e-05
A4_HUMAN	Amyloid-beta precursor protein	APP	2.72874	4.15065e-06
KV127_HUMAN	Immunoglobulin kappa variable 1-27	IGKV1-27	1.5302	6.54907e-05
AMBP_HUMAN	Protein AMBP	AMBP	0.703137	6.78433e-05
ITIH2_HUMAN	Inter-alpha-trypsin inhibitor heavy chain H2	ITIH2	0.681381	7.1536e-05
FILA2_HUMAN	Filaggrin-2	FLG2	2.63697	0.0120948
HV69D_HUMAN	Immunoglobulin heavy variable 1-69D	IGHV1-69D	1.37969	7.29129e-05
PKHL1_HUMAN	Fibrocystin-L	PKHD1L1	0.185518	7.89588e-05
SEPP1_HUMAN	Selenoprotein P	SELENOP	0.73215	0.0677708
HV309_HUMAN	Immunoglobulin heavy variable 3-9	IGHV3-9	1.63392	7.89588e-05
APOC4_HUMAN	Apolipoprotein C-IV	APOC4	1.95475	7.90858e-05
PZP_HUMAN	Pregnancy zone protein	PZP	0.226877	8.72306e-05
LV310_HUMAN	Immunoglobulin lambda variable 3-10	IGLV3-10	1.65016	9.15045e-05
K2C1_HUMAN	Keratin, type II cytoskeletal 1	KRT1	2.61889	0.00109958
KVD08_HUMAN	Immunoglobulin kappa variable 1D-8	IGKV1D-8	2.61187	1.21815e-06
FLOT1_HUMAN	Flotillin-1	FLOT1	1.2152	0.000103734
AFAM_HUMAN	Afamin	AFM	0.411882	0.000104014
KVD16_HUMAN	Immunoglobulin kappa variable 1D-16	IGKV1D-16	2.60459	1.37e-11
LV949_HUMAN	Immunoglobulin lambda variable 9-49	IGLV9-49	2.59515	4.66535e-06
APOM_HUMAN	Apolipoprotein M	APOM	0.545808	0.000107738
VNN1_HUMAN	Pantetheinase	VNN1	0.704931	0.000111926
NID1_HUMAN	Nidogen-1	NID1	2.5561	6.43735e-05
IC1_HUMAN	Plasma protease C1 inhibitor	SERPING1	0.656498	0.000131916
BIP_HUMAN	Endoplasmic reticulum chaperone BiP	HSPA5	1.4911	0.000136866
TENX_HUMAN	Tenascin-X	TNXB	2.542	4.69147e-05
ITIH4_HUMAN	Inter-alpha-trypsin inhibitor heavy chain H4	ITIH4	0.593253	0.000147088
CAMP_HUMAN	Cathelicidin antimicrobial peptide	CAMP	0.884315	0.139911
CO7_HUMAN	Complement component C7	C7	1.49169	0.000155441
GOLM1_HUMAN	Golgi membrane protein 1	GOLM1	0.640139	0.0717278
CD109_HUMAN	CD109 antigen	CD109	0.497894	0.000166375
LAMA2_HUMAN	Laminin subunit alpha-2	LAMA2	2.5362	1.62753e-10
KV621_HUMAN	Immunoglobulin kappa variable 6-21	IGKV6-21	1.92435	0.000171658
PLMN_HUMAN	Plasminogen	PLG	0.662818	0.00017624
FRIL_HUMAN	Ferritin light chain	FTL	0.356782	0.000185489
SPTA1_HUMAN	Spectrin alpha chain, erythrocytic 1	SPTA1	0.825651	0.0850267
NEP_HUMAN	Neprilysin	MME	1.76269	0.000188343
CO8G_HUMAN	Complement component C8 gamma chain	C8G	0.928352	0.0549084
LYAM1_HUMAN	L-selectin	SELL	0.454822	0.000192066
LV545_HUMAN	Immunoglobulin lambda variable 5-45	IGLV5-45	1.50485	0.000192328
GANAB_HUMAN	Neutral alpha-glucosidase AB	GANAB	0.297268	0.00022966
MFAP4_HUMAN	Microfibril-associated glycoprotein 4	MFAP4	0.392018	0.000242647
RAP1B_HUMAN;RAP1A_HUMAN	Ras-related protein Rap-1b;Ras-related protein Rap-1A	RAP1B;RAP1A	1.48107	0.111071
TGM3_HUMAN	Protein-glutamine gamma-glutamyltransferase E	TGM3	4.04212	0.139911
OAF_HUMAN	Out at first protein homolog	OAF	0.583619	0.000246974
MOES_HUMAN	Moesin	MSN	1.85257	0.000249868
IGHG4_HUMAN	Immunoglobulin heavy constant gamma 4	IGHG4	0.990949	0.144534
CRP_HUMAN	C-reactive protein	CRP	0.768417	0.0698329
CETP_HUMAN	Cholesteryl ester transfer protein	CETP	0.42781	0.000255279
HEG1_HUMAN	Protein HEG homolog 1	HEG1	2.49766	2.21815e-05
HGFA_HUMAN	Hepatocyte growth factor activator	HGFAC	0.583445	0.000264008
HV364_HUMAN	Immunoglobulin heavy variable 3-64	IGHV3-64	1.41483	0.00027119
TBB5_HUMAN;TBB4B_HUMAN;TBB2A_HUMAN;TBB2B_HUMAN	Tubulin beta chain;Tubulin beta-4B chain;Tubulin beta-2A chain;Tubulin beta-2B chain	TUBB;TUBB4B;TUBB2A;TUBB2B	0.567206	0.0587768
KAIN_HUMAN	Kallistatin	SERPINA4	0.66048	0.000277818
CO3_HUMAN	Complement C3	C3	0.720523	0.000279263
SODE_HUMAN	Extracellular superoxide dismutase [Cu-Zn]	SOD3	0.377307	0.00028809
PROP_HUMAN	Properdin	CFP	1.36609	0.00028809
PARVB_HUMAN	Beta-parvin	PARVB	0.528606	0.000300618
KV311_HUMAN	Immunoglobulin kappa variable 3-11	IGKV3-11	1.20471	0.000301141
DCD_HUMAN	Dermcidin	DCD	1.64197	0.000301141
VCAM1_HUMAN	Vascular cell adhesion protein 1	VCAM1	0.538243	0.000301299
HV428_HUMAN	Immunoglobulin heavy variable 4-28	IGHV4-28	1.4614	0.000310316
PTPRG_HUMAN	Receptor-type tyrosine-protein phosphatase gamma	PTPRG	0.43032	0.000321668
LV316_HUMAN	Immunoglobulin lambda variable 3-16	IGLV3-16	1.25957	0.0585187
SFPQ_HUMAN	Splicing factor, proline- and glutamine-rich	SFPQ	0.288388	0.000325289
CD9_HUMAN	CD9 antigen	CD9	2.49568	6.39572e-06
A1AT_HUMAN	Alpha-1-antitrypsin	SERPINA1	0.711872	0.000343506
KVD33_HUMAN;KV133_HUMAN	Immunoglobulin kappa variable 1D-33;Immunoglobulin kappa variable 1-33	IGKV1D-33;IGKV1-33	1.06362	0.0609299
KV117_HUMAN	Immunoglobulin kappa variable 1-17	IGKV1-17	1.11466	0.0940745
DPEP2_HUMAN	Dipeptidase 2	DPEP2	0.169961	0.000343506
SG3A1_HUMAN	Secretoglobin family 3A member 1	SCGB3A1	0.316773	0.000343506
ITA2_HUMAN	Integrin alpha-2	ITGA2	0.263739	0.000344018
DOPO_HUMAN	Dopamine beta-hydroxylase	DBH	0.314271	0.000431029
ATL2_HUMAN	ADAMTS-like protein 2	ADAMTSL2	0.439329	0.000452945
SPRL1_HUMAN	SPARC-like protein 1	SPARCL1	0.407649	0.000460563
TTHY_HUMAN	Transthyretin	TTR	0.752725	0.00046306
IGKC_HUMAN	Immunoglobulin kappa constant	IGKC	1.38073	0.000467578
COMP_HUMAN	Cartilage oligomeric matrix protein	COMP	1.59516	0.000468863
HV124_HUMAN	Immunoglobulin heavy variable 1-24	IGHV1-24	1.26679	0.0571372
KVD30_HUMAN	Immunoglobulin kappa variable 2D-30	IGKV2D-30	1.6489	0.0004738
LV211_HUMAN	Immunoglobulin lambda variable 2-11	IGLV2-11	1.69392	0.00047777
THBG_HUMAN	Thyroxine-binding globulin	SERPINA7	0.534989	0.000484103
COPG2_HUMAN	Coatomer subunit gamma-2	COPG2	1.13695	0.000484103
C1QB_HUMAN	Complement C1q subcomponent subunit B	C1QB	2.45493	1.08905e-07
HBAZ_HUMAN	Hemoglobin subunit zeta	HBZ	0.214139	0.000503646
1433E_HUMAN	14-3-3 protein epsilon	YWHAE	1.5121	0.165324
TERA_HUMAN	Transitional endoplasmic reticulum ATPase	VCP	0.942535	0.000520339
HV374_HUMAN	Immunoglobulin heavy variable 3-74	IGHV3-74	1.93558	0.000524473
ECM1_HUMAN	Extracellular matrix protein 1	ECM1	0.996182	0.0751293
IGHD_HUMAN	Immunoglobulin heavy constant delta	IGHD	2.44864	0.000529452
GRN_HUMAN	Progranulin	GRN	0.501587	0.000533904
LV136_HUMAN	Immunoglobulin lambda variable 1-36	IGLV1-36	0.912451	0.0861139
IGHG1_HUMAN	Immunoglobulin heavy constant gamma 1	IGHG1	1.35901	0.000549319
QSOX1_HUMAN	Sulfhydryl oxidase 1	QSOX1	0.934489	0.169562
CFAI_HUMAN	Complement factor I	CFI	0.576327	0.000549319
ITIH3_HUMAN	Inter-alpha-trypsin inhibitor heavy chain H3	ITIH3	0.68459	0.000558004
MMRN1_HUMAN	Multimerin-1	MMRN1	2.4398	9.5444e-05
PEDF_HUMAN	Pigment epithelium-derived factor	SERPINF1	0.920305	0.104412
AACT_HUMAN	Alpha-1-antichymotrypsin	SERPINA3	0.614151	0.000600847
PAFA_HUMAN	Platelet-activating factor acetylhydrolase	PLA2G7	0.502098	0.000615787
TRFE_HUMAN	Serotransferrin	TF	0.687578	0.000662397
INHBE_HUMAN	Inhibin beta E chain	INHBE	0.358347	0.000696291
S29A1_HUMAN	Equilibrative nucleoside transporter 1	SLC29A1	1.75083	0.000701428
FCN1_HUMAN	Ficolin-1	FCN1	2.36334	3.91507e-06
MENT_HUMAN	Protein MENT	MENT	0.2655	0.000751634
KPYM_HUMAN	Pyruvate kinase PKM	PKM	0.605447	0.157813
C1QC_HUMAN	Complement C1q subcomponent subunit C	C1QC	2.34422	7.29815e-08
SAMP_HUMAN	Serum amyloid P-component	APCS	0.626534	0.000774999
APOF_HUMAN	Apolipoprotein F	APOF	0.58767	0.000794522
PCSK9_HUMAN	Proprotein convertase subtilisin/kexin type 9	PCSK9	0.961965	0.000826356
TYY2_HUMAN;TYY1_HUMAN;ZFP42_HUMAN	Transcription factor YY2;Transcriptional repressor protein YY1;Zinc finger protein 42 homolog	YY2;YY1;ZFP42	0.522444	0.000856173
K1C17_HUMAN	Keratin, type I cytoskeletal 17	KRT17	2.28528	0.00121906
KVD20_HUMAN	Immunoglobulin kappa variable 3D-20	IGKV3D-20	1.28612	0.000893031
LIPC_HUMAN	Hepatic triacylglycerol lipase	LIPC	0.286038	0.000904228
KVD24_HUMAN;KV224_HUMAN	Probable non-functional immunoglobulin kappa variable 2D-24;Immunoglobulin kappa variable 2-24	IGKV2D-24;IGKV2-24	1.37352	0.000953576
HV373_HUMAN	Immunoglobulin heavy variable 3-73	IGHV3-73	1.23168	0.0785714
KV229_HUMAN	Immunoglobulin kappa variable 2-29	IGKV2-29	1.22571	0.000980526
RAB10_HUMAN	Ras-related protein Rab-10	RAB10	1.54748	0.0616318
CD59_HUMAN	CD59 glycoprotein	CD59	1.83042	0.000989904
S10AE_HUMAN	Protein S100-A14	S100A14	2.27511	7.07874e-06
GBB2_HUMAN	Guanine nucleotide-binding protein G(I)/G(S)/G(T) subunit beta-2	GNB2	2.26453	0.00577777
FA10_HUMAN	Coagulation factor X	F10	0.457527	0.00110409
HV103_HUMAN	Immunoglobulin heavy variable 1-3	IGHV1-3	1.50939	0.00111386
HV404_HUMAN	Immunoglobulin heavy variable 4-4	IGHV4-4	1.64892	0.00113485
FINC_HUMAN	Fibronectin	FN1	0.674593	0.00114486
RET4_HUMAN	Retinol-binding protein 4	RBP4	0.629789	0.00114486
IGLC2_HUMAN;IGLC3_HUMAN	Immunoglobulin lambda constant 2;Immunoglobulin lambda constant 3	IGLC2;IGLC3	1.26104	0.00115834
HV270_HUMAN	Immunoglobulin heavy variable 2-70	IGHV2-70	1.28667	0.00120866
K2C6B_HUMAN	Keratin, type II cytoskeletal 6B	KRT6B	2.247	0.0131601
IGLL1_HUMAN	Immunoglobulin lambda-like polypeptide 1	IGLL1	1.51451	0.00121916
LV469_HUMAN	Immunoglobulin lambda variable 4-69	IGLV4-69	1.73308	0.00130759
IGJ_HUMAN	Immunoglobulin J chain	JCHAIN	1.2744	0.0013353
CD34_HUMAN	Hematopoietic progenitor cell antigen CD34	CD34	0.384662	0.0013353
FBLN3_HUMAN	EGF-containing fibulin-like extracellular matrix protein 1	EFEMP1	0.610027	0.00136438
TBB1_HUMAN	Tubulin beta-1 chain	TUBB1	0.0940332	0.00143023
C1R_HUMAN	Complement C1r subcomponent	C1R	1.35849	0.00143583
TETN_HUMAN	Tetranectin	CLEC3B	0.658125	0.0016215
HV459_HUMAN	Immunoglobulin heavy variable 4-59	IGHV4-59	2.22297	0.000104225
APOB_HUMAN	Apolipoprotein B-100	APOB	0.600948	0.00173378
HV169_HUMAN	Immunoglobulin heavy variable 1-69	IGHV1-69	1.70493	0.0829116
PLF4_HUMAN	Platelet factor 4	PF4	0.734474	0.0640695
ITB3_HUMAN	Integrin beta-3	ITGB3	2.19356	0.124805
HV348_HUMAN	Immunoglobulin heavy variable 3-48	IGHV3-48	1.64993	0.00178364
COF1_HUMAN	Cofilin-1	CFL1	0.422872	0.0636947
LV321_HUMAN	Immunoglobulin lambda variable 3-21	IGLV3-21	1.52511	0.00180896
CYTA_HUMAN	Cystatin-A	CSTA	1.30182	0.0710725
ITLN1_HUMAN	Intelectin-1	ITLN1	0.302809	0.00189218
G3P_HUMAN	Glyceraldehyde-3-phosphate dehydrogenase	GAPDH	1.73928	0.00196568
PSA3_HUMAN	Proteasome subunit alpha type-3	PSMA3	0.23366	0.00200163
LV301_HUMAN	Immunoglobulin lambda variable 3-1	IGLV3-1	2.21405	0.00399572
TARSH_HUMAN	Target of Nesh-SH3	ABI3BP	2.18865	0.000105959
FAT4_HUMAN	Protocadherin Fat 4	FAT4	1.42843	0.002029
FCG3A_HUMAN	Low affinity immunoglobulin gamma Fc region receptor III-A	FCGR3A	1.17227	0.072232
POSTN_HUMAN	Periostin	POSTN	2.17928	4.09905e-06
APMAP_HUMAN	Adipocyte plasma membrane-associated protein	APMAP	0.698445	0.00207825
1433Z_HUMAN	14-3-3 protein zeta/delta	YWHAZ	0.781741	0.139232
UBB_HUMAN;UBC_HUMAN;RS27A_HUMAN;RL40_HUMAN	Polyubiquitin-B;Polyubiquitin-C;Ubiquitin-ribosomal protein eS31 fusion protein;Ubiquitin-ribosomal protein eL40 fusion protein	UBB;UBC;RPS27A;UBA52	2.16565	7.15051e-08
HV315_HUMAN	Immunoglobulin heavy variable 3-15	IGHV3-15	1.5283	0.0023685
HVD34_HUMAN	Immunoglobulin heavy variable 4-30-4	IGHV4-30-4	2.10372	4.2474e-05
HV349_HUMAN	Immunoglobulin heavy variable 3-49	IGHV3-49	1.62234	0.00274827
LV325_HUMAN	Immunoglobulin lambda variable 3-25	IGLV3-25	1.30204	0.00288551
LV151_HUMAN	Immunoglobulin lambda variable 1-51	IGLV1-51	1.47705	0.00296119
LV319_HUMAN	Immunoglobulin lambda variable 3-19	IGLV3-19	1.58796	0.00297895
HV335_HUMAN	Probable non-functional immunoglobulin heavy variable 3-35	IGHV3-35	1.84757	0.0030656
CRIS3_HUMAN	Cysteine-rich secretory protein 3	CRISP3	0.393357	0.00308273
APOC2_HUMAN	Apolipoprotein C-II	APOC2	1.68288	0.00312334
APOL1_HUMAN	Apolipoprotein L1	APOL1	0.844777	0.00336609
LUM_HUMAN	Lumican	LUM	0.671714	0.00339841
GSDMA_HUMAN	Gasdermin-A	GSDMA	1.07351	0.165821
HV434_HUMAN	Immunoglobulin heavy variable 4-34	IGHV4-34	1.9917	0.00344994
LV39_HUMAN	Immunoglobulin lambda variable 3-9	IGLV3-9	1.59633	0.00347249
HPTR_HUMAN	Haptoglobin-related protein	HPR	0.847623	0.00349576
GAPR1_HUMAN	Golgi-associated plant pathogenesis-related protein 1	GLIPR2	0.417135	0.00357442
SAA4_HUMAN	Serum amyloid A-4 protein	SAA4	0.759663	0.00358277
KVD29_HUMAN	Immunoglobulin kappa variable 2D-29	IGKV2D-29	1.17028	0.00364504
IGHG3_HUMAN	Immunoglobulin heavy constant gamma 3	IGHG3	2.0967	1.28024e-10
HV102_HUMAN	Immunoglobulin heavy variable 1-2	IGHV1-2	1.61529	0.00403176
HV307_HUMAN	Immunoglobulin heavy variable 3-7	IGHV3-7	1.35671	0.00416806
VTDB_HUMAN	Vitamin D-binding protein	GC	0.762847	0.00432051
LAMB1_HUMAN	Laminin subunit beta-1	LAMB1	1.53457	0.00432051
HEMO_HUMAN	Hemopexin	HPX	0.776865	0.00434483
CALL5_HUMAN	Calmodulin-like protein 5	CALML5	1.52241	0.0779288
KV502_HUMAN	Immunoglobulin kappa variable 5-2	IGKV5-2	1.04179	0.0582352
LV140_HUMAN	Immunoglobulin lambda variable 1-40	IGLV1-40	2.0752	0.00488503
HV343_HUMAN	Immunoglobulin heavy variable 3-43	IGHV3-43	1.40356	0.00488503
EST1_HUMAN	Liver carboxylesterase 1	CES1	2.07115	0.00221355
HV372_HUMAN	Immunoglobulin heavy variable 3-72	IGHV3-72	1.69948	0.0049398
TTYH3_HUMAN	Protein tweety homolog 3	TTYH3	2.06052	5.05054e-07
ALS_HUMAN	Insulin-like growth factor-binding protein complex acid labile subunit	IGFALS	0.801068	0.00519604
TLN1_HUMAN	Talin-1	TLN1	0.196814	0.00531059
KVD21_HUMAN	Immunoglobulin kappa variable 6D-21	IGKV6D-21	0.653297	0.00561182
STOM_HUMAN	Stomatin	STOM	2.05958	0.0099996
HV321_HUMAN	Immunoglobulin heavy variable 3-21	IGHV3-21	2.05638	3.1608e-07
LRP1_HUMAN	Prolow-density lipoprotein receptor-related protein 1	LRP1	0.907636	0.00630168
HV311_HUMAN	Immunoglobulin heavy variable 3-11	IGHV3-11	1.47408	0.00634282
CO5_HUMAN	Complement C5	C5	0.821469	0.00653581
GELS_HUMAN	Gelsolin	GSN	0.735699	0.0066719
HV205_HUMAN	Immunoglobulin heavy variable 2-5	IGHV2-5	2.03452	5.21207e-05
HVD82_HUMAN	Immunoglobulin heavy variable 4-38-2	IGHV4-38-2	1.28829	0.00763406
HES5_HUMAN	Transcription factor HES-5	HES5	0.52006	0.00767997
HV313_HUMAN	Immunoglobulin heavy variable 3-13	IGHV3-13	1.5896	0.00776533
FCRL5_HUMAN	Fc receptor-like protein 5	FCRL5	0.273132	0.00781639
A2GL_HUMAN	Leucine-rich alpha-2-glycoprotein	LRG1	0.67853	0.00785881
IGHA2_HUMAN	Immunoglobulin heavy constant alpha 2	IGHA2	0.817377	0.00791463
GPX3_HUMAN	Glutathione peroxidase 3	GPX3	0.710331	0.00873595
HLAA_HUMAN	HLA class I histocompatibility antigen, A alpha chain	HLA-A	0.916307	0.162251
KVD13_HUMAN;KV113_HUMAN	Immunoglobulin kappa variable 1D-13;Immunoglobulin kappa variable 1-13	IGKV1D-13;IGKV1-13	1.58	0.00901957
HV741_HUMAN	Immunoglobulin heavy variable 7-4-1	IGHV7-4-1	1.62461	0.00931798
HV118_HUMAN	Immunoglobulin heavy variable 1-18	IGHV1-18	1.18867	0.00945707
TGFB1_HUMAN	Transforming growth factor beta-1 proprotein	TGFB1	1.74446	0.00945707
HV158_HUMAN	Immunoglobulin heavy variable 1-58	IGHV1-58	1.47023	0.0870842
LV214_HUMAN	Immunoglobulin lambda variable 2-14	IGLV2-14	1.6718	0.00967793
KV139_HUMAN;KVD39_HUMAN	Immunoglobulin kappa variable 1-39;Immunoglobulin kappa variable 1D-39	IGKV1-39;IGKV1D-39	2.03007	0.000141879
B2MG_HUMAN	Beta-2-microglobulin	B2M	1.17914	0.056704
FAT1_HUMAN	Protocadherin Fat 1	FAT1	0.789373	0.0100309
CO6_HUMAN	Complement component C6	C6	2.01142	1.595e-07
LV657_HUMAN	Immunoglobulin lambda variable 6-57	IGLV6-57	1.21945	0.0121568
ANK1_HUMAN	Ankyrin-1	ANK1	1.27863	0.0127121
SP100_HUMAN	Nuclear autoantigen Sp-100	SP100	2.01059	0.0281421
FCN3_HUMAN	Ficolin-3	FCN3	0.559709	0.0143042
HV333_HUMAN	Immunoglobulin heavy variable 3-33	IGHV3-33	1.68094	0.0595297
GGH_HUMAN	Gamma-glutamyl hydrolase	GGH	0.718685	0.0143042
CO8A_HUMAN	Complement component C8 alpha chain	C8A	0.887292	0.0143767
A2AP_HUMAN	Alpha-2-antiplasmin	SERPINF2	0.906492	0.0145294
CO2_HUMAN	Complement C2	C2	0.904078	0.0146518
NOTC3_HUMAN	Neurogenic locus notch homolog protein 3	NOTCH3	0.600552	0.0870842
LG3BP_HUMAN	Galectin-3-binding protein	LGALS3BP	1.25369	0.015285
LV218_HUMAN	Immunoglobulin lambda variable 2-18	IGLV2-18	1.96908	0.015285
APOA4_HUMAN	Apolipoprotein A-IV	APOA4	0.542235	0.0158387
FCG3B_HUMAN	Low affinity immunoglobulin gamma Fc region receptor III-B	FCGR3B	1.15327	0.0871208
ADIPO_HUMAN	Adiponectin	ADIPOQ	0.538909	0.0165899
PDIA1_HUMAN	Protein disulfide-isomerase	P4HB	1.02346	0.0858756
KV37_HUMAN	Probable non-functional immunoglobulin kappa variable 3-7	IGKV3-7	1.51322	0.10036
HV108_HUMAN	Immunoglobulin heavy variable 1-8	IGHV1-8	1.20903	0.0167257
ARF4_HUMAN;ARF3_HUMAN;ARF1_HUMAN;ARF5_HUMAN	ADP-ribosylation factor 4;ADP-ribosylation factor 3;ADP-ribosylation factor 1;ADP-ribosylation factor 5	ARF4;ARF3;ARF1;ARF5	0.946387	0.0176403
HV383_HUMAN	Probable non-functional immunoglobulin heavy variable 3-38-3	IGHV3-38-3	1.31307	0.0176873
CATD_HUMAN	Cathepsin D	CTSD	1.59865	0.0186729
F151A_HUMAN	Protein FAM151A	FAM151A	0.278208	0.018902
FHR4_HUMAN	Complement factor H-related protein 4	CFHR4	0.554018	0.0191912
KV116_HUMAN	Immunoglobulin kappa variable 1-16	IGKV1-16	1.20856	0.0204102
FHR1_HUMAN	Complement factor H-related protein 1	CFHR1	1.16813	0.0206034
SG3A2_HUMAN	Secretoglobin family 3A member 2	SCGB3A2	0.38828	0.0209166
MARCS_HUMAN	Myristoylated alanine-rich C-kinase substrate	MARCKS	2.00508	0.00489414
PSA7_HUMAN;PSMA8_HUMAN	Proteasome subunit alpha type-7;Proteasome subunit alpha-type 8	PSMA7;PSMA8	0.33403	0.0225706
FA12_HUMAN	Coagulation factor XII	F12	0.712633	0.0229555
HV439_HUMAN	Immunoglobulin heavy variable 4-39	IGHV4-39	1.60039	0.0229555
FCN2_HUMAN	Ficolin-2	FCN2	0.476058	0.023854
GPIX_HUMAN	Platelet glycoprotein IX	GP9	0.260667	0.0257087
CFAB_HUMAN	Complement factor B	CFB	0.811541	0.0258384
HV353_HUMAN	Immunoglobulin heavy variable 3-53	IGHV3-53	1.67577	0.02634
HV226_HUMAN	Immunoglobulin heavy variable 2-26	IGHV2-26	1.53165	0.0272992
IGF2_HUMAN	Insulin-like growth factor II	IGF2	0.759929	0.0272992
GTR1_HUMAN	Solute carrier family 2, facilitated glucose transporter member 1	SLC2A1	0.990921	0.151781
RHAG_HUMAN	Ammonium transporter Rh type A	RHAG	1.07138	0.101596
IPSP_HUMAN	Plasma serine protease inhibitor	SERPINA5	0.60047	0.027757
AXA2L_HUMAN;ANXA2_HUMAN	Putative annexin A2-like protein;Annexin A2	ANXA2P2;ANXA2	2.0024	0.00253773
GP1BB_HUMAN	Platelet glycoprotein Ib beta chain	GP1BB	0.339984	0.0717278
VINC_HUMAN	Vinculin	VCL	0.388394	0.156226
APOE_HUMAN	Apolipoprotein E	APOE	0.786597	0.0293319
EPB41_HUMAN	Protein 4.1	EPB41	0.828135	0.129102
MYH9_HUMAN	Myosin-9	MYH9	0.640677	0.0642461
ACTA_HUMAN;ACTH_HUMAN;ACTC_HUMAN;ACTS_HUMAN	Actin, aortic smooth muscle;Actin, gamma-enteric smooth muscle;Actin, alpha cardiac muscle 1;Actin, alpha skeletal muscle	ACTA2;ACTG2;ACTC1;ACTA1	0.901318	0.117216
KV240_HUMAN;KVD40_HUMAN	Immunoglobulin kappa variable 2-40;Immunoglobulin kappa variable 2D-40	IGKV2-40;IGKV2D-40	1.49873	0.0296209
SPTB1_HUMAN	Spectrin beta chain, erythrocytic	SPTB	1.89818	0.0300385
MTP_HUMAN	Microsomal triglyceride transfer protein large subunit	MTTP	0.579686	0.118405
EPB42_HUMAN	Protein 4.2	EPB42	0.48239	0.0973888
SPR2E_HUMAN;SPR2D_HUMAN;SPR2B_HUMAN;SPR2A_HUMAN;SPR2G_HUMAN	Small proline-rich protein 2E;Small proline-rich protein 2D;Small proline-rich protein 2B;Small proline-rich protein 2A;Small proline-rich protein 2G	SPRR2E;SPRR2D;SPRR2B;SPRR2A;SPRR2G	1.98845	0.0313105
COIA1_HUMAN	Collagen alpha-1(XVIII) chain	COL18A1	0.898859	0.0318032
F13A_HUMAN	Coagulation factor XIII A chain	F13A1	0.860504	0.0320436
TAGL2_HUMAN	Transgelin-2	TAGLN2	0.505474	0.0334332
PF4V_HUMAN	Platelet factor 4 variant	PF4V1	0.749169	0.0348538
SHBG_HUMAN	Sex hormone-binding globulin	SHBG	0.803441	0.0349048
MBL2_HUMAN	Mannose-binding protein C	MBL2	0.779139	0.03744
FABP5_HUMAN	Fatty acid-binding protein 5	FABP5	1.25814	0.0390943
PAL4E_HUMAN;PAL4H_HUMAN;PAL4C_HUMAN;PAL4D_HUMAN;PAL4F_HUMAN;PPIA_HUMAN;PAL4A_HUMAN	Peptidyl-prolyl cis-trans isomerase A-like 4E;Peptidyl-prolyl cis-trans isomerase A-like 4H;Peptidyl-prolyl cis-trans isomerase A-like 4C;Peptidyl-prolyl cis-trans isomerase A-like 4D;Peptidyl-prolyl cis-trans isomerase A-like 4F;Peptidyl-prolyl cis-trans isomerase A;Peptidyl-prolyl cis-trans isomerase A-like 4A	PPIAL4E;PPIAL4H;PPIAL4C;PPIAL4D;PPIAL4F;PPIA;PPIAL4A	1.38343	0.169066
PCYOX_HUMAN	Prenylcysteine oxidase 1	PCYOX1	0.786308	0.0395405
APOA5_HUMAN	Apolipoprotein A-V	APOA5	1.4825	0.0418003
FLNA_HUMAN	Filamin-A	FLNA	0.401803	0.0419586
PROF1_HUMAN	Profilin-1	PFN1	0.452797	0.10248
CO4B_HUMAN	Complement C4-B	C4B	0.827505	0.0428202
THIO_HUMAN	Thioredoxin	TXN	1.5688	0.112909
DEMA_HUMAN	Dematin	DMTN	0.967668	0.0452036
LBP_HUMAN	Lipopolysaccharide-binding protein	LBP	1.23279	0.0453266
VASN_HUMAN	Vasorin	VASN	1.21055	0.0460891
URP2_HUMAN	Fermitin family homolog 3	FERMT3	0.758492	0.0469054
MA1A1_HUMAN	Mannosyl-oligosaccharide 1,2-alpha-mannosidase IA	MAN1A1	1.41933	0.0471418
MA2A1_HUMAN	Alpha-mannosidase 2	MAN2A1	1.43299	0.0472733
IGLL5_HUMAN	Immunoglobulin lambda-like polypeptide 5	IGLL5	1.16123	0.0491646
CADH5_HUMAN	Cadherin-5	CDH5	0.759484	0.0491646
SPB3_HUMAN;SPB4_HUMAN	Serpin B3;Serpin B4	SERPINB3;SERPINB4	1.09807	0.113999
