# Supplementary material for: Impact of Isolation Techniques on the Content of Small Extracellular Vesicles
Source: J Extracell Vesicles. 2026 May 28;15(6):e70290. doi: 10.1002/jev2.70290 (PMC13239987; doi:10.1002/jev2.70290)
Supplement: Supplementary file 14 — Supplementary Table 4. Characteristics of sEVs isolation methods. To facilitate comparison of the isolation methods described below, a relative scoring system was implemented for each parameter: + (low), ++ (intermediate), +++ (high), or ++++ (very high). SEC: Size Exclusion Chromatography; UFF: Ultrafast Filtration. [file JEV2-15-e70290-s005.xlsx]

## Sheet: Supplementary Table 4. 
Supplementary Table 4. Characteristics of sEVs isolation methods.
Factors	SEC	UFF
Particle Yield	+++	++++
Protein Yield	++	++++
Particles per microgram protein	++++	++
Ease of Use	+++	+
Time	++/+++	++
Scalability	++++	+
Specialised Equipment Cost	N/A	++++
Consumables Cost	++	++++
